# Supplementary material for: The bZIP73 transcription factor controls rice cold tolerance at the reproductive stage
Source: Plant Biotechnol J. 2019 Mar 12;17(9):1834–49. doi: 10.1111/pbi.13104 (PMC6686130; doi:10.1111/pbi.13104)
Supplement: Supplementary file 2 — Table S8 One way anova test for P‐value. [file PBI-17-1834-s002.xlsx]

## Sheet: Table S8
Table S8 One way anova test for p-value.
A.P-value for Figure 3B, one way anove test.
	ZH11	OE-27	OE-30	OE-S1	OE-S2	Ri-2	Ri-15	OE-16	OE-19	Ri-21	Ri-23	OE-1
OE-27	1	-	-	-	-	-	-	-	-	-	-	-
OE-30	1	1	-	-	-	-	-	-	-	-	-	-
OE-S1	1	1	1	-	-	-	-	-	-	-	-	-
OE-S2	1	1	1	0.642281	-	-	-	-	-	-	-	-
Ri-2	1	1	1	1	1	-	-	-	-	-	-	-
Ri-15	1	1	1	1	1	1	-	-	-	-	-	-
OE-16	1	1	1	1	1	1	1	-	-	-	-	-
OE-19	1	1	1	1	1	1	1	1	-	-	-	-
Ri-21	1	1	1	1	1	0.247953	0.325492	1	1	-	-	-
Ri-23	1	1	1	1	0.10707	1	0.227904	1	1	1	-	-
OE-1	1	1	1	1	1	1	1	1	1	1	1	-
OE-2	1	1	1	1	1	1	1	1	1	1	1	0.345586
B. P-value for Figure 3C, one way anove test.
	ZH11	OE-27	OE-30	OE-S1	OE-S2	Ri-2	Ri-15	OE-16	OE-19	Ri-21	Ri-23	OE-1
OE-27	1	-	-	-	-	-	-	-	-	-	-	-
OE-30	1	1	-	-	-	-	-	-	-	-	-	-
OE-S1	2.87669e-18	4.24765e-17	1.2285e-18	-	-	-	-	-	-	-	-	-
OE-S2	5.44508e-20	6.70845e-19	2.49724e-20	0.642281	-	-	-	-	-	-	-	-
Ri-2	1.62858e-18	2.32593e-17	7.27678e-19	1	1	-	-	-	-	-	-	-
Ri-15	9.22622e-20	1.13246e-18	4.19273e-20	1	1	1	-	-	-	-	-	-
OE-16	1	1	1	1.76707e-18	3.54345e-20	1.06246e-18	5.87954e-20	-	-	-	-	-
OE-19	1	1	1	3.89782e-17	6.18408e-19	2.13557e-17	1.06246e-18	1	-	-	-	-
Ri-21	3.10566e-16	7.02545e-15	1.24526e-16	0.474755	0.00131785	0.247953	0.00325492	1.90154e-16	6.39126e-15	-	-	-
Ri-23	1.42577e-17	2.26805e-16	5.78974e-18	1	0.10707	1	0.227904	8.60318e-18	2.07706e-16	1	-	-
OE-1	2.55931e-10	5.73164e-12	9.12743e-10	5.46007e-25	3.16508e-26	3.69219e-25	4.63408e-26	5.19383e-10	6.37231e-12	1.53989e-23	1.684e-24	-
OE-2	3.23378e-13	1.1137e-14	1.00478e-12	2.16955e-26	1.51952e-27	1.49241e-26	2.16271e-27	6.07388e-13	1.22423e-14	4.488e-25	5.95973e-26	0.345586
C.P-value for Figure 4A, one way anove test.
	ZH11	OE-27	OE-30	OE-S1	OE-S2	Ri-2	Ri-15	OE-16	OE-19	Ri-21	Ri-23	OE-1
OE-27	1	-	-	-	-	-	-	-	-	-	-	-
OE-30	1	1	-	-	-	-	-	-	-	-	-	-
OE-S1	6.90214e-11	2.35528e-11	1.63596e-10	-	-	-	-	-	-	-	-	-
OE-S2	1.57758e-12	6.24489e-13	3.31115e-12	0.381146	-	-	-	-	-	-	-	-
Ri-2	2.7732e-11	9.99396e-12	6.60316e-11	1	1	-	-	-	-	-	-	-
Ri-15	2.96099e-13	1.15062e-13	6.18903e-13	0.0252682	1	0.0876125	-	-	-	-	-	-
OE-16	1	1	1	2.446e-11	6.28304e-13	1.0392e-11	1.19979e-13	-	-	-	-	-
OE-19	1	1	1	2.35528e-11	6.24489e-13	9.99396e-12	1.15039e-13	1	-	-	-	-
Ri-21	1.57758e-12	6.24489e-13	3.31115e-12	0.381146	1	1	1	6.28304e-13	6.24489e-13	-	-	-
Ri-23	1.13219e-14	4.88812e-15	2.17732e-14	5.0327e-05	0.0281522	0.000199317	0.399325	5.06947e-15	4.88812e-15	0.0281522	-	-
OE-1	2.07443e-12	5.66034e-12	1.00011e-12	1.03328e-18	1.19762e-19	6.33735e-19	4.45183e-20	5.41295e-12	5.66034e-12	1.19762e-19	6.65314e-21	-
OE-2	1.97121e-10	6.6874e-10	8.28011e-11	1.66978e-17	1.51349e-18	9.69935e-18	5.163e-19	6.39338e-10	6.6874e-10	1.51349e-18	6.61841e-20	0.149856
D. P-value for Figure 4B, one way anove test.
	ZH11	OE-27	OE-30	OE-S1	OE-S2	Ri-2	Ri-15	OE-16	OE-19	Ri-21	Ri-23	OE-1
OE-27	1	-	-	-	-	-	-	-	-	-	-	-
OE-30	1	0.341674	-	-	-	-	-	-	-	-	-	-
OE-S1	9.63855e-17	2.74915e-17	3.51995e-16	-	-	-	-	-	-	-	-	-
OE-S2	1.4019e-15	3.51995e-16	6.00985e-15	0.341674	-	-	-	-	-	-	-	-
Ri-2	8.15757e-19	2.77237e-19	2.51532e-18	0.00100906	2.09343e-06	-	-	-	-	-	-	-
Ri-15	2.74915e-17	8.16031e-18	9.63855e-17	1	0.021736	0.021736	-	-	-	-	-	-
OE-16	0.021736	0.341674	0.00100906	2.51532e-18	2.74915e-17	3.52801e-20	8.15757e-19	-	-	-	-	-
OE-19	1	1	0.341674	2.74915e-17	3.51995e-16	2.77237e-19	8.16031e-18	0.341674	-	-	-	-
Ri-21	6.00985e-15	1.4019e-15	2.95218e-14	0.021736	1	1.27359e-07	0.00100906	9.63855e-17	1.4019e-15	-	-	-
Ri-23	3.51995e-16	9.63855e-17	1.4019e-15	1	1	4.29792e-05	0.341674	8.16031e-18	9.63855e-17	0.341674	-	-
OE-1	9.56323e-12	7.68901e-11	1.33033e-12	8.83332e-22	5.08047e-21	3.46664e-23	3.79492e-22	7.76644e-09	7.68901e-11	1.27695e-20	2.087e-21	-
OE-2	1.23625e-10	1.24531e-09	1.53287e-11	2.55807e-21	1.58894e-20	9.05633e-23	1.07538e-21	2.02849e-07	1.24531e-09	4.16787e-20	6.27265e-21	1
E.P-value for Figure 4C, one way anove test.
	ZH11	OE-27	OE-30	OE-S1	OE-S2	Ri-2	Ri-15	OE-16	OE-19	Ri-21	Ri-23	OE-1
OE-27	1	-	-	-	-	-	-	-	-	-	-	-
OE-30	0.427093	1	-	-	-	-	-	-	-	-	-	-
OE-S1	3.9703e-20	1.00965e-20	7.24052e-21	-	-	-	-	-	-	-	-	-
OE-S2	3.9703e-20	1.00965e-20	7.24052e-21	1	-	-	-	-	-	-	-	-
Ri-2	5.2017e-22	1.49837e-22	1.02843e-22	4.477e-05	4.477e-05	-	-	-	-	-	-	-
Ri-15	9.76697e-20	2.44221e-20	1.5488e-20	1	1	2.17716e-06	-	-	-	-	-	-
OE-16	0.427093	1	1	7.24052e-21	7.24052e-21	1.02843e-22	1.5488e-20	-	-	-	-	-
OE-19	1	1	0.427093	3.9703e-20	3.9703e-20	5.2017e-22	9.76697e-20	0.427093	-	-	-	-
Ri-21	7.24052e-21	1.82959e-21	1.20799e-21	0.427093	0.427093	0.0239096	0.0239096	1.20799e-21	7.24052e-21	-	-	-
Ri-23	3.9703e-20	1.00965e-20	7.24052e-21	1	1	4.477e-05	1	7.24052e-21	3.9703e-20	0.427093	-	-
OE-1	2.39569e-12	4.64353e-11	1.36919e-10	3.07309e-24	3.07309e-24	1.23268e-25	6.01513e-24	1.36919e-10	2.39569e-12	8.32507e-25	3.07309e-24	-
OE-2	2.78722e-13	4.45081e-12	1.20665e-11	1.45068e-24	1.45068e-24	6.12643e-26	2.78483e-24	1.20665e-11	2.78722e-13	3.92264e-25	1.45068e-24	1
F. P-value for Figure 4D, one way anove test.
	ZH11	OE-27	OE-30	OE-S1	OE-S2	Ri-2	Ri-15	OE-16	OE-19	Ri-21	Ri-23	OE-1
OE-27	1	-	-	-	-	-	-	-	-	-	-	-
OE-30	1	1	-	-	-	-	-	-	-	-	-	-
OE-S1	2.87669e-18	4.24765e-17	1.2285e-18	-	-	-	-	-	-	-	-	-
OE-S2	5.44508e-20	6.70845e-19	2.49724e-20	0.642281	-	-	-	-	-	-	-	-
Ri-2	1.62858e-18	2.32593e-17	7.27678e-19	1	1	-	-	-	-	-	-	-
Ri-15	9.22622e-20	1.13246e-18	4.19273e-20	1	1	1	-	-	-	-	-	-
OE-16	1	1	1	1.76707e-18	3.54345e-20	1.06246e-18	5.87954e-20	-	-	-	-	-
OE-19	1	1	1	3.89782e-17	6.18408e-19	2.13557e-17	1.06246e-18	1	-	-	-	-
Ri-21	3.10566e-16	7.02545e-15	1.24526e-16	0.474755	0.00131785	0.247953	0.00325492	1.90154e-16	6.39126e-15	-	-	-
Ri-23	1.42577e-17	2.26805e-16	5.78974e-18	1	0.10707	1	0.227904	8.60318e-18	2.07706e-16	1	-	-
OE-1	2.55931e-10	5.73164e-12	9.12743e-10	5.46007e-25	3.16508e-26	3.69219e-25	4.63408e-26	5.19383e-10	6.37231e-12	1.53989e-23	1.684e-24	-
OE-2	3.23378e-13	1.1137e-14	1.00478e-12	2.16955e-26	1.51952e-27	1.49241e-26	2.16271e-27	6.07388e-13	1.22423e-14	4.488e-25	5.95973e-26	0.345586
G. P-value for Figure S5A, one way anove test.
	ZH11	OE-27	OE-30	OE-S1	OE-S2	Ri-2	Ri-15	OE-16	OE-19	Ri-21	Ri-23	OE-1
OE-27	1	-	-	-	-	-	-	-	-	-	-	-
OE-30	1	1	-	-	-	-	-	-	-	-	-	-
OE-S1	1	1	1	-	-	-	-	-	-	-	-	-
OE-S2	0.847612	1	1	1	-	-	-	-	-	-	-	-
Ri-2	1	1	1	1	1	-	-	-	-	-	-	-
Ri-15	1	1	1	1	1	1	-	-	-	-	-	-
OE-16	1	1	1	1	1	1	1	-	-	-	-	-
OE-19	1	1	1	1	1	1	1	1	-	-	-	-
Ri-21	1	1	1	1	1	1	1	1	1	-	-	-
Ri-23	1	1	1	1	1	1	1	1	1	1	-	-
OE-1	1	1	1	1	1	1	1	1	1	1	1	-
OE-2	1	1	1	1	1	1	1	1	1	1	1	1
H. P-value for Figure S5B, one way anove test.
	ZH11	OE-27	OE-30	OE-S1	OE-S2	Ri-2	Ri-15	OE-16	OE-19	Ri-21	Ri-23	OE-1
OE-27	1	-	-	-	-	-	-	-	-	-	-	-
OE-30	1	1	-	-	-	-	-	-	-	-	-	-
OE-S1	1	1	1	-	-	-	-	-	-	-	-	-
OE-S2	1	1	1	1	-	-	-	-	-	-	-	-
Ri-2	1	1	1	1	1	-	-	-	-	-	-	-
Ri-15	1	1	1	1	1	1	-	-	-	-	-	-
OE-16	1	1	1	1	1	1	1	-	-	-	-	-
OE-19	1	1	1	1	1	1	1	1	-	-	-	-
Ri-21	1	1	1	1	1	1	1	1	1	-	-	-
Ri-23	1	1	1	1	1	1	1	1	1	1	-	-
OE-1	1	1	1	0.897746	1	1	1	1	1	1	1	-
OE-2	1	1	1	1	1	1	1	1	1	1	1	1
I. P-value for Figure S5C, one way anove test.
	ZH11	OE-27	OE-30	OE-S1	OE-S2	Ri-2	Ri-15	OE-16	OE-19	Ri-21	Ri-23	OE-1
OE-27	1	-	-	-	-	-	-	-	-	-	-	-
OE-30	1	1	-	-	-	-	-	-	-	-	-	-
OE-S1	1	1	1	-	-	-	-	-	-	-	-	-
OE-S2	1	1	1	1	-	-	-	-	-	-	-	-
Ri-2	1	1	1	1	1	-	-	-	-	-	-	-
Ri-15	1	1	1	1	1	1	-	-	-	-	-	-
OE-16	1	1	1	1	1	1	1	-	-	-	-	-
OE-19	1	1	1	1	1	1	1	1	-	-	-	-
Ri-21	1	1	1	1	1	1	1	1	1	-	-	-
Ri-23	1	1	1	1	1	1	1	1	1	1	-	-
OE-1	1	1	1	1	1	1	1	1	1	1	1	-
OE-2	1	1	1	1	0.319891	1	0.745457	1	1	1	1	1
J. P-value for Figure S5D, one way anove test.
	ZH11	OE-27	OE-30	OE-S1	OE-S2	Ri-2	Ri-15	OE-16	OE-19	Ri-21	Ri-23	OE-1
OE-27	1	-	-	-	-	-	-	-	-	-	-	-
OE-30	1	1	-	-	-	-	-	-	-	-	-	-
OE-S1	1	1	1	-	-	-	-	-	-	-	-	-
OE-S2	1	1	1	0.642281	-	-	-	-	-	-	-	-
Ri-2	1	1	1	1	1	-	-	-	-	-	-	-
Ri-15	1	1	1	1	1	1	-	-	-	-	-	-
OE-16	1	1	1	1	1	1	1	-	-	-	-	-
OE-19	1	1	1	1	1	1	1	1	-	-	-	-
Ri-21	1	1	1	1	0.317851	0.247953	0.325492	1	1	-	-	-
Ri-23	1	1	1	1	0.10707	1	0.227904	1	1	1	-	-
OE-1	1	1	1	1	1	1	1	1	1	1	1	-
OE-2	1	1	1	1	1	1	1	1	1	1	1	0.345586
